# Supplementary material for: Evaluating the Immunogenic Potential of ApxI and ApxII from Actinobacillus pleuropneumoniae: An Immunoinformatics-Driven Study on mRNA Candidates
Source: Vet Sci. 2025 Apr 27;12(5):414. doi: 10.3390/vetsci12050414 (PMC12115502; doi:10.3390/vetsci12050414)
Supplement: Supplementary file 1 [file vetsci-12-00414-s001.zip]

Archive with 18 entries (15 files):
- Supplementary File/
- Supplementary File/Figure S3.The antigenicity prediction results of the selected 8 proteins.tif
- Supplementary File/Figure S4. The prediction results of signal peptides for the selected 8 proteins.tif
- Supplementary File/Figure S5. The prediction results of the tertiary structures of the selected 8 proteins.tif
- Supplementary File/Figure S6-S9. Original SDS-PAGE and Western Blotting images of ApxI and ApxII/
- Supplementary File/Figure S6-S9. Original SDS-PAGE and Western Blotting images of ApxI and ApxII/Figure S6. Original SDS-PAGE image of ApxI.png
- Supplementary File/Figure S6-S9. Original SDS-PAGE and Western Blotting images of ApxI and ApxII/Figure S6. Original SDS-PAGE image of ApxI.scn
- Supplementary File/Figure S6-S9. Original SDS-PAGE and Western Blotting images of ApxI and ApxII/Figure S7. Original SDS-PAGE image of ApxII.png
- Supplementary File/Figure S6-S9. Original SDS-PAGE and Western Blotting images of ApxI and ApxII/Figure S7. Original SDS-PAGE image of ApxII.scn
- Supplementary File/Figure S6-S9. Original SDS-PAGE and Western Blotting images of ApxI and ApxII/Figure S8. Original Western Blotting image of ApxI(His-tag monoclonal antibody).png
- Supplementary File/Figure S6-S9. Original SDS-PAGE and Western Blotting images of ApxI and ApxII/Figure S8. Original Western Blotting image of ApxI(His-tag monoclonal antibody).scn
- Supplementary File/Figure S6-S9. Original SDS-PAGE and Western Blotting images of ApxI and ApxII/Figure S9. Original Western Blotting image of ApxII(His-tag monoclonal antibody).png
- Supplementary File/Figure S6-S9. Original SDS-PAGE and Western Blotting images of ApxI and ApxII/Figure S9. Original Western Blotting image of ApxII(His-tag monoclonal antibody).scn
- Supplementary File/Figures S1 and S2. Comparative analysis of ApxI and ApxII original sequence, optimized sequence, and sequencing sequence/
- Supplementary File/Figures S1 and S2. Comparative analysis of ApxI and ApxII original sequence, optimized sequence, and sequencing sequence/Figure S1. Comparative analysis of ApxI original sequence, optimized sequence, and sequenceing sequence.tif
- Supplementary File/Figures S1 and S2. Comparative analysis of ApxI and ApxII original sequence, optimized sequence, and sequencing sequence/Figure S2. Comparative analysis of ApxII original sequence, optimized sequence, and sequenceing sequence.tif
- Supplementary File/Sequence information  of the selected 8 proteins.fasta
- Supplementary File/Table S1.The list of secondary structure predictions of the selected  8 proteins.pdf
